# Supplementary material for: Relative Efficacy and Safety of Anti-Inflammatory Biologic Agents for Osteoarthritis: A Conventional and Network Meta-Analysis
Source: J Clin Med. 2022 Jul 7;11(14):3958. doi: 10.3390/jcm11143958 (PMC9317938; doi:10.3390/jcm11143958)
Supplement: Supplementary file 1 [file jcm-11-03958-s001.zip]

Archive with 1 entries (1 files):
- jcm-1737765-supplementary.pdf
